# Supplementary material for: Receptor-Tyrosine Kinase Inhibitor Ponatinib Inhibits Meningioma Growth In Vitro and In Vivo
Source: Cancers (Basel). 2021 Nov 24;13(23):5898. doi: 10.3390/cancers13235898 (PMC8657092; doi:10.3390/cancers13235898)
Supplement: Supplementary file 1 [file cancers-13-05898-s001.zip]

Archive with 3 entries (3 files):
- Supplementary Figures S1-S3.pdf
- Supplementary Table S1.pdf
- Supplementary Table S2.xlsx
