# Supplementary material for: Receptor-Tyrosine Kinase Inhibitor Ponatinib Inhibits Meningioma Growth In Vitro and In Vivo
Source: Cancers (Basel). 2021 Nov 24;13(23):5898. doi: 10.3390/cancers13235898 (PMC8657092; doi:10.3390/cancers13235898)
Supplement: Supplementary file 1 [file cancers-13-05898-s001.zip › Supplementary Table S2.xlsx]

## Sheet: Differentially expressed genes
Gene	baseMean	log2FoldChange	lfcSE	stat	pvalue	padj	Mitochondria-related genes
ZFAS1	78.0733	-1.56619	0.507885	-3.08376	0.00204401	0.0148866
Z74021.1	94.5547	-1.63109	0.493921	-3.30233	0.000958859	0.007765
VMP1	40.5588	-2.53414	0.61063	-4.15005	3.32402e-05	0.000641535
VIM	166.476	1.19855	0.446819	2.68241	0.00730932	0.0386493
UQCRQ	40.2867	-1.7397	0.582114	-2.9886	0.00280263	0.0189792	X
TPT1P4	24.1719	-1.96132	0.715035	-2.74297	0.0060886	0.033649
TPT1	97.5695	-1.43416	0.509677	-2.81387	0.00489495	0.0290685
TGFBI	35.7085	-2.70939	0.65802	-4.11749	3.83027e-05	0.000672038
SNRPGP15	20.2802	-1.91716	0.728563	-2.63143	0.00850271	0.0426486
SERPINE1	30.4685	2.71992	0.731358	3.719	0.00020001	0.00233951
SEC61G	39.4211	-1.52983	0.581414	-2.63123	0.00850763	0.0426486
S100A11	57.3907	1.70801	0.613429	2.78436	0.00536329	0.0313671
RPS7P1	117.378	-1.86542	0.469508	-3.97314	7.09301e-05	0.00105304
RPS6P25	59.6663	-2.44987	0.548605	-4.46563	7.98344e-06	0.00023069
RPS6	214.144	-2.03279	0.461444	-4.40529	1.05645e-05	0.000254867
RPS3AP6	221.677	-2.52565	0.46743	-5.40327	6.5438e-08	1.26295e-05
RPS27AP16	298.539	-2.11268	0.433114	-4.8779	1.07224e-06	7.7356e-05
RPS27A	180.519	-1.92885	0.442956	-4.35449	1.33375e-05	0.000302841
RPS20P14	87.7894	-2.03788	0.505881	-4.02838	5.61637e-05	0.00089519
RPS16	47.4094	-1.54013	0.563332	-2.73396	0.00625767	0.033649
RPS15AP1	199.464	-2.34827	0.499179	-4.70427	2.5478e-06	0.000109272
RPS13P2	203.797	-1.85277	0.451728	-4.10151	4.10468e-05	0.000688873
RPS11P5	66.1111	-1.41081	0.516175	-2.7332	0.00627219	0.033649
RPL39P3	572.326	-2.04307	0.4329	-4.71949	2.36439e-06	0.000109272
RPL37P2	84.1802	-1.70719	0.499637	-3.41685	0.000633492	0.00555745
RPL34P18	51.553	-2.19715	0.56075	-3.91822	8.92041e-05	0.00127529
RPL32P18	92.9815	-1.36734	0.500248	-2.73333	0.00626971	0.033649
RPL27	142.51	-1.71606	0.459776	-3.73239	0.000189673	0.00228794
RPL26P19	249.761	-1.73899	0.48676	-3.57259	0.00035347	0.00341098
RPL22L1	43.1906	-2.91948	0.610978	-4.77837	1.76721e-06	9.74492e-05
RPL21P16	44.7261	-2.60214	0.590188	-4.40899	1.03852e-05	0.000254867
RPL13AP5	195.186	-1.61686	0.448282	-3.60679	0.000310006	0.00314901
PSAP	49.5197	1.77838	0.571625	3.11109	0.00186396	0.0142543
PRDX5	33.3016	1.79163	0.630574	2.84126	0.00449351	0.0271015	X
PLP2	16.6478	2.43538	0.851682	2.85949	0.00424325	0.0264176
PFDN4	30.9116	-1.71754	0.62845	-2.73298	0.0062765	0.033649
PABPC1	38.2323	-2.18189	0.636764	-3.42653	0.000611348	0.00548791
NEAT1	24.1909	-2.17853	0.756984	-2.87791	0.0040032	0.0253317
NDUFA4P1	31.3789	-2.3831	0.646986	-3.68338	0.000230157	0.00261296	X
NDUFA4	61.624	-1.90305	0.533944	-3.56414	0.000365049	0.0034368	X
MT-RNR2	1733.89	-2.69346	0.527109	-5.10986	3.22392e-07	4.14811e-05	X
MT-RNR1	114.473	-2.12333	0.548036	-3.87444	0.000106871	0.00147329	X
MT-ND4	146.194	-2.48209	0.595255	-4.16978	3.04888e-05	0.000619403	X
MT-ND2	67.9405	-2.40788	0.712496	-3.3795	0.000726182	0.00622903	X
MT-ND1	58.6141	-3.50348	0.785382	-4.46086	8.16295e-06	0.00023069	X
MT-CYB	74.7807	-2.64199	0.657065	-4.02089	5.79786e-05	0.00089519	X
MT-CO3	101.548	-2.52931	0.6962	-3.63303	0.000280116	0.00292229	X
MT-CO2	222.109	-2.89169	0.640546	-4.51441	6.34938e-06	0.000222805	X
MT-CO1	92.7715	-2.32471	0.601429	-3.86531	0.000110946	0.00147673	X
MT-ATP6	65.1299	-2.33372	0.695698	-3.35451	0.00079507	0.00667167	X
MRFAP1	55.1701	1.79502	0.55138	3.2555	0.00113192	0.0089168
MALAT1	605.343	-2.12866	0.495863	-4.29283	1.76407e-05	0.000378296
KRT8P3	40.065	1.88009	0.604912	3.10804	0.00188334	0.0142543
KRT7	51.5444	1.71474	0.592376	2.89469	0.00379535	0.0248306
KRT19	34.8368	2.35469	0.643847	3.65722	0.000254963	0.00275152
KRT18P11	22.5756	2.268	0.750039	3.02385	0.00249583	0.0175162
IGFBP3	19.4731	1.97619	0.761776	2.59419	0.00948137	0.0457476
GAPDHP1	35.4085	1.69015	0.632686	2.67138	0.00755393	0.0394029
GAPDH	146.857	1.18335	0.452699	2.61399	0.00894909	0.0442865
FTLP3	44.7532	1.71423	0.58748	2.91794	0.00352353	0.0234497
EZR	54.9909	2.63531	0.577644	4.56217	5.06279e-06	0.000195424
COX7B	44.0704	-1.85715	0.607178	-3.05866	0.00222329	0.0158924	X
COPB2	16.646	2.29129	0.826585	2.772	0.00557136	0.0320977
COL1A1	98.3042	1.8359	0.521286	3.52187	0.000428515	0.00393826
CNIH4	50.3559	-1.5769	0.547171	-2.88191	0.00395268	0.0253317
CBX3	21.7152	-1.88886	0.710382	-2.65893	0.00783894	0.0403444
CAV1	23.8487	2.04803	0.71826	2.85138	0.00435295	0.0266705
CALD1	54.3081	2.16336	0.562402	3.84665	0.000119746	0.00154073
AP001324.1	367.596	-2.10173	0.471708	-4.45557	8.36701e-06	0.00023069
ALDOA	35.4193	2.1198	0.642293	3.30036	0.000965596	0.007765
AL590867.2	203.124	-1.69527	0.46375	-3.65556	0.000256619	0.00275152
AL161909.1	39.3283	-2.27629	0.601394	-3.78502	0.000153699	0.0019138
AL161787.1	223.916	-2.25723	0.44938	-5.02299	5.08739e-07	4.90933e-05
AL031727.1	171.467	-2.53209	0.456596	-5.54558	2.92976e-08	1.13089e-05
ACTB	142.358	1.47419	0.489666	3.01061	0.00260727	0.0179716
AC073861.1	350.33	-2.11384	0.435373	-4.85524	1.20242e-06	7.7356e-05
AC034236.1	103.63	-1.64858	0.532065	-3.09847	0.00194526	0.0144398
AC024293.1	135.171	-1.79958	0.502098	-3.58412	0.000338215	0.00334746
AC010343.1	94.6882	-1.30992	0.502536	-2.60662	0.0091441	0.0446788
AC009362.1	47.006	-2.38238	0.576864	-4.12989	3.62944e-05	0.000667126
